# Supplementary material for: A systematic review of comparisons of AI and radiologists in the diagnosis of HCC in multiphase CT: implications for practice
Source: Jpn J Radiol. 2025 Aug 18;44(1):97–105. doi: 10.1007/s11604-025-01853-y (PMC12769607; doi:10.1007/s11604-025-01853-y)
Supplement: Supplementary file 7 — Supplementary file7 (XLSX 16 KB) [file 11604_2025_1853_MOESM7_ESM.xlsx]

## Sheet: Online Resource 7 (TRIPOD+AI)
TRIPOD+AI	Item	Automatic Detection and Classification of Focal Liver Lesions Based on Deep Convolutional Neural Networks: A Preliminary Study		Automatic volumetric diagnosis of hepatocellular carcinoma based on four-phase CT scans with minimum extra information		Development of an AI system for accurately diagnose hepatocellular carcinoma from computed tomography imaging data		A flexible three-dimensional heterophase computed tomography hepatocellular carcinoma detection algorithm for generalizable and practical screening		A multicenter clinical AI system study for detection and diagnosis of focal liver lesions		Automatic origin prediction of liver metastases via hierarchical artificial-intelligence system trained on multiphasic CT data: a retrospective, multicentre study		Convolutional neural network for classifying primary liver cancer based on triple-phase CT and tumor marker information: a pilot study
		Yes/No	Reported on page	Yes/No	Reported on page	Yes/No	Reported on page	Yes/No	Reported on page	Yes/No	Reported on page	Yes/No	Reported on page	Yes/No	Reported on page
Title
Title	1	No	1	No		No		No		No		No		No
Abstract
Abstract	2	No*	1	No*	1	No*	1	No*		No*	1	Yes	1	Yes	1
Missing items		*Confidence intervals, registration #, appropriate title		*No registration #, no CI, no target population		*no inclusion criteria identified		*No source of data identified		Title and registration not identified
Introduction
Background	3a	Yes	2	Yes	2	Yes	1 & 2	Yes	2	Yes	1	Yes	2	Yes	2
	3b	Yes	3	Yes	2	Yes	2	Yes	2	Yes	2	Yes	2	Yes	2
	3c	No		No		Yes	1	No		No		No		No
Objectives	4	Yes	3	Yes	3	Yes	2	Yes	2	Yes	2	Yes	2	Yes	2
Methods
Data	5a	No	3	No		No	2	No		Yes	2 & 3	No	3	No
	5b	Yes	3	Yes	3	Yes	2	Yes	2	Yes	2	Yes	3	Yes	2
Participants	6a	Yes	3	No		Yes	2	Yes	2	Yes	2	Yes	3	Yes	2
	6b	Yes	3	Yes	3	Yes	2	Yes	2	Yes	3	Yes	3	Yes	2
	6c	Yes	3	No		Yes	2	Yes	2 & 3	Yes	3	No		Yes	2 & 3
Data preparation	7	Yes	3	Yes	3	Yes	2	Yes	3	Yes	13	Yes	Sup. Information	Yes	3
Outcome	8a	Yes	3 & 4	Yes	3	Yes	3 & 4	Yes	5 & 6	Yes	13	Yes	3	Yes	4
	8b	Yes	5	Yes	5	Yes	2	Yes	5	Yes	4 & 6	Yes		Yes	5
	8c	n/a		n/a		n/a		n/a		n/a		n/a		n/a
Predictors	9a	Yes	3	Yes	3	Yes	2	Yes	5	Yes	12	Yes	3	Yes	3
	9b	Yes	3	Yes	3	Yes	2	Yes	5	Yes	4	Yes	9	Yes	5
	9c	Yes	3	Yes	3	No		No		Yes	6	No		Yes	3
Sample size	10	No		No		No		No		No		No		No
Missing data	11	No		Yes	3 & 4	Yes	2	Yes	3	Yes	3	Yes	4	Yes	3
Analytical methods	12a	Yes	3	Yes	4 & 5	Yes	3	Yes	2 & 3	Yes	2 & 3	Yes	3	Yes	4 & 5
	12b	Yes	3	Yes	5	No		Yes	4	Yes	13 & 14	Yes	3 & Sup. Information	Yes	Sup. Information
	12c	Yes	5	Yes	5	Yes	3	Yes	4	Yes	13 & 14	Yes	Sup. Information	Yes	4 & 5
	12d	n/a		n/a		No		n/a		No		No		n/a
	12e	Yes	7	Yes	5	Yes	4	Yes	5 & 6	Yes	14	Yes	6 & Sup. Information	Yes	6
	12f	No		Yes	4 & 5	No		Yes	8	No		Yes	Sup. Information	Yes	4 & 5
	12g	No		No		Yes	3	Yes	5 & 6	Yes	14	Yes	Sup. Information	Yes	Sup. Information
Class imbalance	13	Yes	3	No		Yes	3	No		Yes	14	Yes	Sup. Information	Yes	Sup. Information
Fairness	14	No		No		No		No		No		No		No
Model output	15	Yes	5	Yes	5	Yes	3	Yes	Sup. Information	Yes	13	Yes	3	Yes	Sup. Information
Training versus evaluation	16	n/a		No		Yes	4	Yes	4	Yes	4	Yes	4 & 9	Yes	4
Ethical approval	17	Yes	10	Yes	11	Yes	2	Yes	2	Yes	12	Yes	3	Yes	12
Open science
Funding	18a	Yes		Yes	11	Yes	11	Yes	12	Yes	15	Yes	1 & 6	Yes	12
Conflict of interest	18b	Yes	11	Yes	11	Yes	11	Yes	12	Yes	15	Yes	14	No
Protocol	18c	No		No		No		No		Yes	12	No		No
Registration	18d	No		No		No		No		Yes	12	No		No
Data sharing	18e	Yes	10	Yes	11	Yes	10	No		Yes	14	Yes	14	No
Code sharing	18f	No	10	No		Yes	10	No		Yes	14	Yes	14	No
Patient and public involvement
Patient and public involvement	19	Yes		Yes		Yes		No		Yes	12	Yes	3	Yes	2
Results
Participants	20a	Yes	3	Yes	4	Yes	3	Yes	3	Yes	3	Yes	4	Yes	3
	20b	No		Yes	4	Yes	4	Yes	Sup. Information	Yes	4	Yes	9	Yes	4
	20c	No		No		Yes	4	Yes	Sup. Information	Yes	4	Yes	9	Yes	4
Model development	21	No		Yes	4 to 6	Yes	5	Yes	4	Yes	5	Yes	10	Yes	4
Model specification	22	No		No		Yes	10	Yes	Sup. Information	Yes	14	Yes	14	No
Model performance	23a	No		Yes	5	Yes	5	Yes	6, 8 & 9	Yes	6	Yes	10 to 12	Yes	7
	23b	n/a		n/a		n/a		n/a		n/a		n/a		n/a
Model updating	24	n/a		Yes	5 & 8	n/a		Yes	8	Yes	9 & 10	No		n/a
Discussion
Interpretation	25	Yes	9	Yes	9	Yes	9	Yes	7	Yes	10 & 11	Yes	12	Yes	11
Limitations	26	Yes	9 & 10	Yes	10	Yes	9	Yes	11	Yes	12	Yes	14	Yes	12
Usability of the model in the context of current care	27a	No		No		No		No		No		No		No
	27b	No		No		No		No		No		No		No
	27c	Yes	10	Yes	11	Yes	9 & 10	Yes	11	Yes	12	Yes	14	Yes	12
