# Supplementary material for: A systematic review of comparisons of AI and radiologists in the diagnosis of HCC in multiphase CT: implications for practice
Source: Jpn J Radiol. 2025 Aug 18;44(1):97–105. doi: 10.1007/s11604-025-01853-y (PMC12769607; doi:10.1007/s11604-025-01853-y)
Supplement: Supplementary file 8 — Supplementary file8 (XLSX 18 KB) [file 11604_2025_1853_MOESM8_ESM.xlsx]

## Sheet: Online Resource 8 (PROBAST)
PROBAST	Automatic Detection and Classification of Focal Liver Lesions Based on Deep Convolutional Neural Networks: A Preliminary Study	Automatic volumetric diagnosis of hepatocellular carcinoma based on four-phase CT scans with minimum extra information	Development of an AI system for accurately diagnose hepatocellular carcinoma from computed tomography imaging data	A flexible three-dimensional heterophase computed tomography hepatocellular carcinoma detection algorithm for generalizable and practical screening	A multicenter clinical AI system study for detection and diagnosis of focal liver lesions	Automatic origin prediction of liver metastases via hierarchical artificial-intelligence system trained on multiphasic CT data: a retrospective, multicentre study	Convolutional neural network for classifying primary liver cancer based on triple-phase CT and tumor marker information: a pilot study
Risk of Bias	High/Low/Unclear	High/Low/Unclear	High/Low/Unclear	High/Low/Unclear	High/Low/Unclear	High/Low/Unclear	High/Low/Unclear
Domain 1: Participants
A. Risk of bias
Describe the sources of data and criteria for participant selection:	The multi-phasic CT data used in this study were collected from January 2016 to December 2018 via the picture archiving and communication system (PACS) in our institution. After searching and excluding non-FLL cases, 435 patients with a total of 616 liver lesions were enrolled in this study. The inclusion criteria were as follows: at least one FLL appeared in the CT image; malignant tumors had co…	Patients diagnosed as benign and HA through 1-year follow-up in 2018 while diagnosed as HCC and ICC after surgery or biopsy were enrolled between 2014 and 2017. Individuals without four-phase CT images were excluded, shown in Figure 1. Ultimately, a total of 601 lesions (315 HCCs) from 479 patients were selected.	The liver CT imaging data of patients from in-hospital and outpatient radiology centres were retrospectively collected from two tertiary hospitals in China. We retrieved plain and contrast-enhanced CT imaging data from the picture archiving and communication system (PACS) at Henan Provincial Peoples’ Hospital between November 2016 and March 2019 as the training set. We used liver CT imaging data …	To construct the pool of pathology-proven studies, we examined the pathology reports indicating liver neoplasm from November 1999 to December 2017 from CGMH Linkou, a major hospital in Taiwan. From these, we identified 1287 complete reports diagnos_x0002_ing the presence of HCC from either hepatic resection or liver transplantation procedures that also had as_x0002_sociated preoperative DCE CT st…	This study included retrospective data from 11,385 patients managed in 18 hospitals in China between January 1st, 2010 and June 30th 2020, to develop and validate the proposed LiAIDS. In addition, a pro_x0002_spective study further included 1225 patients treated at SRRSH between July 1st, 2020 and June 30th, 2021. Furthermore, 13,192 con_x0002_secutive patients admitted to SRRSH between May 1st 2…	We retrospectively identified 3727 eligible cases with a clinical diagnosis of either primary or metastatic liver tumors [980 with hepatocellular carcinoma (HCC) and 474 with intrahepatic cholangiocarcinoma (ICC), and 2273 with LMs (2083 cases pathologically confirmed as adenocarcinoma or squamous cell carcinoma for model training and testing, 190 cases pathologically diagnosed with other rare pa…	A total of 958 consecutive patients who underwent initial liver surgery for suspected primary liver cancer at our hospital from January 2004 through September 2019 were included. The patients who met the following criteria were excluded: (1) preoperative history of transcatheter arterial chemoembolization and radiofrequency ablation for primary liver cancer; (2) tumor size≤20 mm; (3) no suitable …
1.1 Were appropriate data sources used, e.g. cohort, RCT or nested case-control study data?	Yes	Unclear	Yes	Yes	Yes	Yes	Yes
1.2 Were all inclusions and exclusions of participants appropriate?	Yes	Yes	Yes	No	Yes	Yes	Yes
Risk of bias introduced by selection of participants	Low	High	High	High	Low	Low	Low
Rationale for bias rating	While PACS was used, the inclusion and exclusion criteria is fairly objective and not vulnerable to subjective opinion or error from user entry	Does not specify whether registry data is used	Registry data used. Included patients with prior treatment	Registry data used. Included patients with prior treatment	While PACS was used, the inclusion and exclusion criteria is fairly objective and not vulnerable to subjective opinion or error from user entry	While PACS was used, the inclusion and exclusion criteria is fairly objective and not vulnerable to subjective opinion or error from user entry	While PACS was used, the inclusion and exclusion criteria is fairly objective and not vulnerable to subjective opinion or error from user entry
B. Applicability
Describe included participants, setting and dates:	As above	As above	As above	As above	As above	As above	As above
Concern that the included participants and setting do not match the review question	Low	Low	Low	Low	Low	Low	Low
Rationale of applicability rating	Subject selection appears to match review question	Subject selection appears to match review question	Subject selection appears to match review question	Subject selection appears to match review question	Subject selection appears to match review question	Subject selection appears to match review question	Subject selection appears to match review question
Domain 2: Predictors
A. Risk of bias
List and describe predictors included in the final model, e.g. definition and timing of assessment:	at least one FLL appeared in the CT image	The MExPaLe model fuses CNN and multilayer perceptron to incorporate two different modalities: image data and text data. The text data contain only information of patient gender and age, appended with the spatial morphological information of local lesions	at least one FLL appeared in the CT image	at least one FLL appeared in the CT image	(age and gender) and pertinent medical history, including hepatitis, cirrhosis, cholangiolithiasis, and extra-hepatic tumors.	age, gender and global liver information	at least one FLL appeared in the CT image + Tumor markers also have a signifcant role in diagnosing primary liver cancer. Prothrombin induced by vitamin K absence-II (PIVKA-II) has high specifcity in HCC, whereas carbohydrate antigen 19-9 (CA 19-9) and carcinoembryonic antigen (CEA) are highly specific in ICC. Alpha-fetoprotein (AFP) is another marker that widely used
2.1 Were predictors defined and assessed in a similar way for all participants?	Yes	Yes	Yes	Yes	Yes	Yes	Yes
2.2 Were predictor assessments made without knowledge of outcome data?	Yes	Yes	Yes	Yes	Yes	Yes	Yes
2.3 Are all predictors available at the time the model is intended to be used?	Yes	Yes	Yes	Yes	Yes	Yes	Yes
Risk of bias introduced by predictors or their assessment	Low	Low	Low	Low	Low risk	Low risk	Low risk
Rationale for bias rating	Predictors are sufficiently objective to have minimal impact on bias when using prediction model	Outcome is not subjective assessed.	Predictors are sufficiently objective to have minimal impact on bias when using prediction model	Predictors are sufficiently objective to have minimal impact on bias when using prediction model	Predictors are sufficiently objective to have minimal impact on bias when using prediction model	Predictors are sufficiently objective to have minimal impact on bias when using prediction model	Predictors are sufficiently objective to have minimal impact on bias when using prediction model
B. Applicability
Concern that the definition, assessment or timing of predictors in the model do not match the review question	Low	Low	Low	Low	Low	Low	Low
Rationale of applicability rating	Predictors (CT image) should be available at the time of assessment.	CT imaging and clinical biomarkers should be available to aid decision support in practice	Predictors (CT image) should be available at the time of assessment.	Predictors (CT image) should be available at the time of assessment.	Predictors (CT image + clinical information) should be available at the time of assessment.	Predictors (CT image + clinical information) should be available at the time of assessment.	Predictors (CT image) should be available at the time of assessment.
Domain 3: Outcome
A. Risk of bias
3.1 Was the outcome determined appropriately?	Yes	Yes	Yes	Yes	Yes	Yes	Yes
3.2 Was a pre-specified or standard outcome definition used?	Yes	Yes	Yes	Yes	Yes	Yes	Yes
3.3 Were predictors excluded from the outcome definition?	Unclear	Yes	Yes	Yes	Yes	Yes	Yes
3.4 Was the outcome defined and determined in a similar way for all participants?	Yes	Yes	Yes	Yes	Yes	Yes	Yes
3.5 Was the outcome determined without knowledge of predictor information?	Yes	Yes	Yes	Yes	Yes	Yes	Yes
3.6 Was the time interval between predictor assessment and outcome determination appropriate?	Yes	Yes	Yes	Yes	Yes	Yes	Yes
Risk of bias introduced by the outcome or its determination	Low	Low	Low	Low	Low	Low	Low
Rationale of bias rating	Outcome was determined by neural network based on predictors within CT image that weren't known prior to the outcome	Outcome was determined by neural network based on predictors within CT image that weren't known prior to the outcome. Also outcome is not subjectively assessed.	Outcome was determined by neural network based on predictors within CT image that weren't known by CNN prior to the outcome	Outcome was determined by neural network based on predictors within CT image that weren't known by CNN prior to the outcome	Outcome was determined by neural network based on predictors within CT image that weren't known by CNN prior to the outcome	Outcome was determined by neural network based on predictors within CT image + clinical information that weren't known by CNN prior to the outcome	Outcome was determined by neural network based on predictors within CT image that weren't known by CNN prior to the outcome
B. Applicability
At what time point was the outcome determined:	Immediately following analysis	Immediately following analysis	Immediately following analysis	Immediately following analysis	Immediately following analysis	Immediately following analysis	Immediately following analysis
Concern that the outcome, its definition, timing or determination do not match the review question	Low	Low	Low	Low	Low	Low	Low
Rationale of applicability rating:	Outcome definition, timing, and method of determination defines the outcome as intended by the review question	Outcome definition, timing, and method of determination defines the outcome as intended by the review question	Outcome definition, timing, and method of determination defines the outcome as intended by the review question	Outcome definition, timing, and method of determination defines the outcome as intended by the review question	Outcome definition, timing, and method of determination defines the outcome as intended by the review question	Outcome definition, timing, and method of determination defines the outcome as intended by the review question	Outcome definition, timing, and method of determination defines the outcome as intended by the review question
Domain 4: Analysis
A. Risk of bias
Describe numbers of participants, number of candidate predictors, outcome events and events per candidate predictor:	616 liver lesions, 280 (109 HCCs, 95 ICCs, and 76 metastases) were confirmed to be malignant tumors	601 lesions (315 HCCs) from 479 patients	9185 individuals	1287 complete reports	12,610 patients	CECT dataset between January 1, 2013 and June 30, 2022 (n = 3105: 840 HCC, 354 ICC, and 1911 LMs)	617 primary liver cancer patients
Describe how the model was developed (for example in regards to modelling technique (e.g. survival or logistic modelling), predictor selection, and risk group definition):
Describe whether and how the model was validated, either internally (e.g. bootstrapping, cross validation, random split sample) or externally (e.g. temporal validation, geographical validation, different setting, different type of participants):	randomly divided into training and test sets	120 liver lesions constituted the validation set.	Its performance was validated on one internal test set	856, 99, and 185 studies for training, validation, and testing, respectively.	prospective validation cohort, external validation cohorts.	two additional cohorts (n = 622) for external validation of its diagnostic performance.	These datasets were randomly split into the training set (80%), validation set (10%), and test set (10%)
Describe the performance measures of the model, e.g. (re)calibration, discrimination, (re)classification, net benefit, and whether they were adjusted for optimism:
Describe any participants who were excluded from the analysis:	excluding non-FLL cases	Individuals without four-phase CT images were excluded	Low-quality images such as artifacts, blank or blurred images were also excluded	If the reported lesion was not visible in the DCE CT scans, no bbox was drawn and the corresponding study was excluded. Among the training and validation sets, 21 and 10 pathology-proven studies, respectively, only contained TACE-treated HCCs. These pathology proven TACE-only studies were included in the control cohort, resulting in 164 and 89 target studies in the test and validation set, respec…	After conducting data quality control, 654 participants were excluded (described in flow chart)	Exclusion criteria were applied to ensure data quality, and included: (1) CT scans with incomplete images or inadequate image quality that could compromise accurate analysis, and (2) cases where liver tumors were undetectable in CT scan (referred to as CT-negative), but were diagnosed using other imaging modalities. (described in flow chart)	The patients who met the following criteria were excluded: (1) preoperative history of transcatheter arterial chemoembolization and radiofrequency ablation for primary liver cancer; (2) tumor size≤20 mm; (3) no suitable triple-phase CT within 100 days before surgery; (4) inappropriate artifact on the preoperative CT; (5) unclear tumor on the preoperative CT; (6) pathological diagnosis of the surg…
Describe missing data on predictors and outcomes as well as methods used for missing data:	n/a	as above	n/a	as above	excluded cases missing key clinical information	as above	n/a
4.1 Were there a reasonable number of participants with the outcome?	Unclear	Unclear	Unclear	Unclear	Unclear	Unclear	Unclear
4.2 Were continuous and categorical predictors handled appropriately?	n/a	Yes	Yes	Yes	Yes	Yes	Yes
4.3 Were all enrolled participants included in the analysis?	Unclear	Yes	Yes	Yes	Yes	Yes	Yes
4.4 Were participants with missing data handled appropriately?	No	Yes	Yes	Yes	Yes	Yes	Yes
4.5 Was selection of predictors based on univariable analysis avoided?	Yes	Yes	Yes	Yes	Yes	Yes	Yes
4.6 Were complexities in the data (e.g. censoring, competing risks, sampling of controls) accounted for appropriately?	No information	No information	No information	No information	No information	No information	No information
4.7 Were relevant model performance measures evaluated appropriately?	Yes	Yes	Yes	Yes	Yes	Yes	Yes
4.8 Were model overfitting and optimism in model performance accounted for?	Yes	Yes	Yes	Yes	Yes	Yes	Yes
4.9 Do predictors and their assigned weights in the final model correspond to the results from multivariable analysis?	n/a	n/a	n/a	n/a	n/a	n/a	n/a
Risk of bias introduced by the analysis	High risk	Low risk	Low risk	Low risk	Low risk	Low risk	Low risk
Rationale of bias rating:	Missing data and further exclusions not quantified before final analysis	Low risk of bias in all but 1 area	Low risk of bias in all but 1 area	Low risk of bias in all but 1 area	Low risk of bias in all but 1 area	Low risk of bias in all but 1 area	Low risk of bias in all but 1 area
Overall judgement risk of bias	High risk	High risk	Low risk	High risk	Low risk	Low risk	High risk
Summary sources		Deemed high risk overall due to only using internal validation		Deemed high risk overall due to only using internal validation			Deemed high risk overall due to only using internal validation
Overall judgement of applicability	Low risk	Low risk	Low risk	Low risk	Low risk	Low risk	Low risk
Summary of sources
